# Supplementary material for: Looping Flexible Fluoropolymer Microcapillary Film Extends Analysis Times for Vertical Microfluidic Blood Testing
Source: Sensors (Basel). 2024 Sep 10;24(18):5870. doi: 10.3390/s24185870 (PMC11436048; doi:10.3390/s24185870)
Supplement: Supplementary file 1 [file sensors-24-05870-s001.zip]

Archive with 1 entries (1 files):
- sensors-3170903-supplementary.pdf
